# Supplementary material for: The Impact of the 10VIDA Program on Socioemotional Adjustment and Psychological Well-Being in Adolescents with Type 1 Diabetes Mellitus: A Preliminary Study
Source: Children (Basel). 2025 Sep 24;12(10):1291. doi: 10.3390/children12101291 (PMC12564141; doi:10.3390/children12101291)
Supplement: Supplementary file 1 [file children-12-01291-s001.zip]

Archive with 1 entries (1 files):
- children-3794718-supplementary.pdf
